# Supplementary material for: Evaluation of Pre-Applied Conductive Materials in Electrode Grids for Longterm EEG Recording
Source: Sensors (Basel). 2025 Nov 7;25(22):6810. doi: 10.3390/s25226810 (PMC12656683; doi:10.3390/s25226810)
Supplement: Supplementary file 1 [file sensors-25-06810-s001.zip]

Archive with 1 entries (1 files):
- sensors-3925627-supplementary.pdf
